# Supplementary material for: L-Histidine Modulates the Catalytic Activity and Conformational Changes of the HD3 Deoxyribozyme
Source: Genes (Basel). 2024 Nov 17;15(11):1481. doi: 10.3390/genes15111481 (PMC11594175; doi:10.3390/genes15111481)
Supplement: Supplementary file 1 [file genes-15-01481-s001.zip]

Archive with 1 entries (1 files):
- genes-3293255-supplementary.pdf
